# Supplementary material for: Genome-Wide Identification and Phylogenetic Characterization of the FTIP Gene Family in Maize (Zea mays)
Source: Genes (Basel). 2025 Apr 30;16(5):539. doi: 10.3390/genes16050539 (PMC12111101; doi:10.3390/genes16050539)
Supplement: Supplementary file 1 [file genes-16-00539-s001.zip]

Archive with 2 entries (2 files):
- genes-3577782-supplementary.pdf
- genes-3577782-supplementary.xlsx
